# Supplementary material for: The interplay between the anticipation and subsequent online processing of emotional stimuli as measured by pupillary dilatation: the role of cognitive reappraisal
Source: Front Psychol. 2014 Mar 13;5:207. doi: 10.3389/fpsyg.2014.00207 (PMC3952078; doi:10.3389/fpsyg.2014.00207)
Supplement: Supplementary file 1 [file Presentation1.ZIP]

Archive with 4 entries (4 files):
- S2.pdf
- S3.pdf
- S4.pdf
- S1.pdf
